# Supplementary material for: Viremia and antibody dynamics following atypical porcine pestivirus infection: a cohort study of pigs with congenital tremor
Source: Porcine Health Manag. 2026 May 28;12:41. doi: 10.1186/s40813-026-00524-2 (PMC13421751; doi:10.1186/s40813-026-00524-2)
Supplement: Supplementary file 2 — Supplementary Material 2: Additional file 2: Dataset. The following variables are included: Id: individual number for each pig; Litter: individual number for each litter from which pigs were enrolled; Herd: individual number for each herd included; Sampling point: 1 to 5; Age: age of each pig at current sampling point; CT_score_first: congenital tremor score at the initial sampling point (0 = healthy littermate, 1 = mild tremor CT-pig, 2 = severe tremor CT-pig, 3 = internal control pig, 4 = external control pig); CT_score: congenital tremor score at the current sampling point (0 = no tremor, 1 = mild tremor, 2 = severe tremor); Serumvolume: input volum of serum in RNA-extraction; Cq_raw: RT-qPCR Cq values from serum samples at the current sampling point; Cq_positive_control: RT-qPCR Cq values from the positive control; N1: calculation of relative viral load; Relative_viral_load: Relative viral load after adjusting for different input volume of serum; Log10RVL: Log10-transformed relative viral load; Absorbance: absorbance levels from APPV-specific anti-E2 ELISA at the current sampling point; BCS: body condition score at current sampling point; Weight: body weight (kg) at current sampling point; Arthritis: clinical signs of arthritis at current sampling point (0 = no, 1 = yes) [file 40813_2026_524_MOESM2_ESM.xlsx]

## Sheet: Data variables
Id	Herd	Litter	Visit	Age	CT_score_first_visit	CT_score	Serumvolum	Cq_raw	Cq_positive_control	N1	Relative_viral_load	Log10RVL	Absorbance	BCS	Weight	Arthritis
401	1	1	1	2	2	2	200	29.82	25.76	0.0553225	0.0829837	-1.08101	3.00055	3	1.7	0
402	1	1	1	2	2	2	200	29.57	25.76	0.0661164	0.0991746	-1.0036	2.82815	3	2.1	0
403	1	1	1	2	0	0	200	29.19	25.76	0.0866899	0.130035	-0.88594	2.41485	3	1.5	0
404	1	2	1	4	0	0	200	28.61	25.76	0.131085	0.196628	-0.706355	3.2824	3	1.8	0
405	1	2	1	4	0	0	200	29.01	25.76	0.0985603	0.14784	-0.830207	3.0547	3	2.5	0
406	1	2	1	4	2	2	200	32.28	25.76	0.0095766	0.0143649	-1.8427	3.0625	3	1.7	0
407	1	2	1	4	1	1	200	30.65	25.76	0.0306132	0.0459198	-1.338	3.51765	3	2.3	0
408	1	2	1	4	2	2	200	30.62	25.76	0.031275	0.0469125	-1.32871	3.1585	3	1.7	0
409	1	3	1	5	3	0	200	>40	25.76				3.1073	3	2.2	0
410	1	4	1	7	3	0	200	>40	25.76				3.25065	3	3	0
402	1	1	2	9	2	1	200	32.23	25.76	0.00992414	0.0148862	-1.82722	2.3048	3	4	0
403	1	1	2	9	0	0	200	31.26	25.76	0.0198168	0.0297252	-1.52687	1.6777	3	2.9	1
405	1	2	2	11	0	1	200	30.28	25.76	0.039854	0.059781	-1.22344	2.4738	3	5.2	0
407	1	2	2	11	1	1	200	30.64	25.76	0.0308322	0.0462483	-1.3349	2.42085	3	4.2	0
408	1	2	2	11	2	1	200	29.88	25.76	0.0530058	0.0795088	-1.09959	2.4602	3	3.3	0
409	1	3	2	12	3	0	200	>40	25.76				2.5701	3	3.9	0
410	1	4	2	14	3	0	200	>40	25.76				2.99115	3	5.5	0
402	1	1	3	17	2	1	200	33.04	25.76	0.00557048	0.00835572	-2.07802	1.0929	3	6.3	0
403	1	1	3	17	0	0	200	34.36	25.76	0.0021736	0.00326041	-2.48673	1.36995	3	4.6	0
405	1	2	3	19	0	1	200	31.61	25.76	0.0154406	0.0231609	-1.63525	1.8263	3	7.5	0
407	1	2	3	19	1	1	200	32.12	25.76	0.0107338	0.0161006	-1.79316	1.66405	3	5.9	0
408	1	2	3	19	2	1	200	32.61	25.76	0.00756891	0.0113534	-1.94488	1.654	3	4.8	0
409	1	3	3	20	3	0	150	>40	25.76					3	5.6	0
410	1	4	3	22	3	0	200	>40	25.99				2.87845	3	7.2	0
402	1	1	4	23	2	1	200	31.79	25.99	0.0160009	0.0240014	-1.61976	0.93895	3	7.6	0
403	1	1	4	23	0	0	200	29.31	25.99	0.0937622	0.140643	-0.851881	0.84245	3	6.2	0
405	1	2	4	25	0	1	200	30.57	25.99	0.0381851	0.0572776	-1.24201	1.09705	3	9.6	0
407	1	2	4	25	1	1	200	31.86	25.99	0.015222	0.022833	-1.64144	1.1801	3	7	0
408	1	2	4	25	2	1	200	31.33	25.99	0.0222113	0.033317	-1.47733	1.12435	3		0
409	1	3	4	26	3	0	200	>40	25.99				1.64925	3	7.2	0
410	1	4	4	28	3	0	150	>40	25.99					3	8.2	0
402	1	1	5	57	2	1	200	29.94	25.99	0.0598358	0.0897536	-1.04695	0.1418	3		0
403	1	1	5	57	0	0	200	28.76	25.99	0.138779	0.208169	-0.681584	0.1196	3		0
405	1	2	5	59	0	1	200	33.31	25.99	0.00541386	0.00812079	-2.0904	2.65765	3		0
407	1	2	5	59	1	1	200	30.95	25.99	0.0291229	0.0436843	-1.35967		3		0
408	1	2	5	59	2	0	200	29.86	25.99	0.0633478	0.0950216	-1.02218	0.2159	3		0
409	1	3	5	60	3	0	200	>40	25.99				0.47785	3		0
410	1	4	5	62	3	0	200	>40	25.99				1.41105	3		0
402	1	1	6	112	2	1	200	37.7	25.99	0.000236718	0.000355077	-3.44968	2.881	3	85	0
403	1	1	6	112	0	0	200	36.8	25.99	0.000449674	0.000674511	-3.17101	1.6759	3		0
405	1	2	6	114	0	1	200	38.79	25.99	0.000108826	0.000163239	-3.78717	3.0228	3	82	0
407	1	2	6	114	1	0	200	37.37	25.99	0.000299508	0.000449262	-3.3475	2.58395	3		1
408	1	2	6	114	2	1	200	>40	25.99				3.1396	3	77.5	0
409	1	3	6	115	3	0	200	32.86	25.99	0.00746175	0.0111926	-1.95107	2.3225	3		0
410	1	4	6	117	3	0	200	28.55	25.99	0.161193	0.24179	-0.616562	0.4646	3		0
411	2	5	1	2	2	2	300	33.3	26.05	0.0056909	0.0056909	-2.24482	2.85165	2	2	0
412	2	5	1	2	2	2	300	31.9	26.05	0.0154406	0.0154406	-1.81134	3.4106	2	2	0
413	2	5	1	2	2	2	300	31.5	26.05	0.020536	0.020536	-1.68748	3.1723	2	1.9	0
414	2	5	1	2	1	1	300	31.2	26.05	0.0254334	0.0254334	-1.5946	2.81685	3	2	0
415	2	5	1	2	1	1	150	31.96	26.02	0.0144809	0.0289619	-1.53817	3.05185	3	2.1	0
416	2	5	1	2	2	2	150	31.2	26.02	0.0248952	0.0497904	-1.30285	3.10365	2	2.1	0
417	2	5	1	2	2	2	150	32.28	26.02	0.011527	0.0230539	-1.63725	2.79255	2	2.2	0
418	2	5	1	2	2	2	150	31.61	26.02	0.0185852	0.0371704	-1.4298	3.10675	3	1.9	0
419	2	6	1	3	3	0	150	>40	26.02				2.95645	2	1.5	0
412	2	5	2	9	2	1	150	38.45	26.02	0.000141676	0.000283352	-3.54767	2.7813	3	3.9	0
413	2	5	2	9	2	2	150	38.36	26.02	0.000151065	0.00030213	-3.51981	2.7056	3	3.3	0
414	2	5	2	9	1	1	100	36.94	26.02	0.000415756	0.00124727	-2.90404	2.5515	3	3.9	0
416	2	5	2	9	2	2	100	38.42	26.02	0.000144739	0.000434217	-3.36229	2.91575	3	3.9	0
417	2	5	2	9	2	1	90	37.07	26.02	0.000378954	0.00126318	-2.89853	2.4844	3	4.1	0
418	2	5	2	9	2	1	150	30.72	26.02	0.0350541	0.0701081	-1.15423	2.5386	3	3.6	0
419	2	6	2	10	3	0	100	>40	26.02				2.46555	3	3.1	0
412	2	5	3	16	2	1	150	37.26	26.02	0.000330946	0.000661892	-3.17921	2.6965	3	5.9	0
413	2	5	3	16	2	1	50	>40	26.02				2.5747	2	4.5	0
414	2	5	3	16	1	1	100	35.66	26.02	0.00103554	0.00310661	-2.50771	2.4751	3	6.1	0
416	2	5	3	16	2	1	150	36.73	26.02	0.000482904	0.000965808	-3.01511	2.8645	2	5.8	0
417	2	5	3	16	2	1	150	32.03	26.02	0.013776	0.027552	-1.55985	1.94605	3	6	0
418	2	5	3	16	2	1	150	33.73	26.02	0.00409969	0.00819939	-2.08622	2.08855	3	5.6	0
419	2	6	3	17	3	0	150	>40	26.02				2.19475	3	4.6	0
412	2	5	4	23	2	1	150	35.47	26.02	0.00118575	0.00237151	-2.62498	2.41235	3	8.2	0
413	2	5	4	23	2	1	150	33.31	26.02	0.0055309	0.0110618	-1.95617	2.2901	3	6.7	0
414	2	5	4	23	1	1	150	34.71	26.02	0.00203851	0.00407703	-2.38966	2.26135	3	8.5	0
416	2	5	4	23	2	1	150	34.21	26.02	0.00291158	0.00582316	-2.23484	2.4505	3	8.2	0
417	2	5	4	23	2	1	150	34.99	25.64	0.00127338	0.00254676	-2.59401	1.5606	3	8.1	0
418	2	5	4	23	2	1	200	32.06	25.64	0.0102843	0.0154264	-1.81173	1.6287	3	7.7	0
419	2	6	4	24	3	0	200	>40	25.64				1.697	3	6.8	0
412	2	5	5	57	2	0	200	32.76	25.64	0.00624357	0.00936536	-2.02848	0.92755	3		0
414	2	5	5	57	1	0	200	29.7	25.64	0.0553225	0.0829837	-1.08101	0.5294	3		0
417	2	5	5	57	2	1	200	30.12	25.64	0.0410069	0.0615103	-1.21105	0.2496	3		0
419	2	6	5	58	3	0	200	>40	25.64				0.57415	3		0
412	2	5	6	136	2	0	200	>40	25.64					3	115	0
414	2	5	6	136	1	0	200	35.25	25.64	0.00105792	0.00158688	-2.79945	2.1309	3		0
417	2	5	6	136	2	0	200	37.06	25.64	0.000291087	0.000436631	-3.35989		3	120	0
419	2	6	6	137	3	0	200	36.9	25.64	0.00032626	0.000489391	-3.31034	2.44475	3		0
420	3	7	1	3	2	2	200	33.13	25.64	0.0047959	0.00719385	-2.14304	3.3325	2	1.5	0
421	3	7	1	3	2	2	200	35.49	25.64	0.000891544	0.00133732	-2.87377	3.35055	2	1.5	0
422	3	7	1	3	0	0	200	>40	25.64				3.3457	3	1.7	0
423	3	7	1	3	0	0	200	>40	25.64				3.20445	2	1.7	0
424	3	8	1	4	2	2	200	28.87	25.64	0.0999757	0.149964	-0.824014	2.058	2	1.6	0
425	3	8	1	4	1	1	200	27.96	25.64	0.191275	0.286912	-0.542251	3.45445	3	2	0
426	3	8	1	4	1	0	200	>40	25.64				2.7947	3	2.1	0
427	3	9	1	3	2	2	200	30.65	25.64	0.028103	0.0421545	-1.37516	3.3135	2	1.6	0
428	3	9	1	3	2	2	200	30.86	25.64	0.0241953	0.0362929	-1.44018	2.6514	2	1.4	0
429	3	9	1	3	2	2	200	30.31	25.64	0.0358119	0.0537178	-1.26988	0.9336	2	1.5	0
430	3	9	1	3	1	1	200	29.28	25.64	0.0746356	0.111953	-0.950963	2.08655	2	1.3	0
431	3	10	1	4	3	0	200	>40	25.64				2.81545	3	2	0
432	3	11	1	4	3	0	200	>40	25.64				2.9006	3	2	0
420	3	7	2	13	2	1	200	27.2	25.64	0.328834	0.493251	-0.306932	1.0975	3	2.7	1
421	3	7	2	13	2	2	150	30.22	25.64	0.0381851	0.0763702	-1.11708	1.94285	2	2.2	1
422	3	7	2	13	0	0	150	>40	25.64				3.12145	3	3.5	0
423	3	7	2	13	0	1	200	37.95	25.64	0.000154331	0.000231496	-3.63546	2.92135	3	3.6	0
424	3	8	2	14	2	2	200	29.87	25.64	0.0490077	0.0735116	-1.13364	0.7315	2	2.7	1
425	3	8	2	14	1	1	150	32.14	25.64	0.00971413	0.0194283	-1.71157	2.0053	3	3.8	0
426	3	8	2	14	1	0	150	>40	25.64				2.0864	3	5.4	0
427	3	9	2	13	2	1	200	35.72	25.64	0.000756707	0.00113506	-2.94498	2.268	2		0
431	3	10	2	14	3	0	200	>40	25.64				2.46745	3	4.9	0
432	3	11	2	14	3	0	150	>40	25.64				2.15575	2	3.4	0
420	3	7	4	20	2	1	200	27.65	25.64	0.238585	0.357878	-0.446265	0.39415	3	4.5	1
421	3	7	4	20	2	2	150	32.16	25.64	0.0095766	0.0191532	-1.71776	0.8741	2	2.7	1
422	3	7	4	20	0	0	200	>40	25.64				2.7022	3	5.5	0
423	3	7	4	20	0	0	150	37.88	25.64	0.000162228	0.000324457	-3.48884	2.6761	3	5.7	0
424	3	8	4	21	2	2	200	29.86	25.64	0.0493584	0.0740375	-1.13055	0.32715	2	3.6	1
425	3	8	4	21	1	1	150	32.74	25.64	0.00633324	0.0126665	-1.89734	1.41825	3	5.3	1
426	3	8	4	21	1	0	150	>40	25.64				1.6599	3	8.2	0
427	3	9	4	20	2	1	200	32.5	25.64	0.00751514	0.0112727	-1.94797	1.7378	2	4	1
431	3	10	4	21	3	0	75	>40	25.64				1.9954	3	7	0
432	3	11	4	21	3	0	200	>40	25.64				1.7726	3	4.9	0
420	3	7	5	64	2	1	200	27.7	25.64	0.23023	0.345345	-0.461747	0.1461	3		0
422	3	7	5	64	0	0	200	>40	25.64				1.08915	3		0
423	3	7	5	64	0	0	200	>40	25.64				2.772	3		0
424	3	8	5	65	2	0	200	35.83	26.75	0.00154368	0.00231552	-2.63535	2.1988	3		0
425	3	8	5	65	1	1	200	37.47	26.75	0.000479473	0.00071921	-3.14314	2.11905	3		0
426	3	8	5	65	1	0	200	36.11	26.75	0.00126433	0.0018965	-2.72205	1.21455	3		0
431	3	10	5	65	3	0	200	>40	26.75				0.6535	3		0
432	3	11	5	65	3	0	200	>40	26.75				0.1906	3		0
420	3	7	6	147	2	0	200	>40	26.75				2.00885	3		0
422	3	7	6	147	0	0	200	>40	26.75				2.12535	3		0
424	3	8	6	148	2	0	200	>40	26.75				2.65595	3		0
425	3	8	6	148	1	1	200	>40	26.75				2.597	3		0
426	3	8	6	148	1	0	200	>40	26.75				2.76645	3		0
431	3	10	6	148	3	0	200	>40	26.75				2.6974	3		0
432	3	11	6	148	3	0	200	>40	26.75				2.23665	3		0
433	4	12	1	1	2	2	200	26.37	26.75	1.31117	1.96676	0.293751	2.51195	2	1.4	0
434	4	12	1	1	2	2	200	25.71	26.75	2.09901	3.14852	0.498107	1.8841	2	1.5	0
435	4	12	1	1	1	1	200	26.25	26.75	1.42829	2.14243	0.330906	2.5181	2	1.2	0
436	4	12	1	1	2	2	200	26.09	26.75	1.60087	2.4013	0.380447	2.7143	2	1.3	0
437	4	12	1	1	2	2	200	28.32	26.75	0.326498	0.489747	-0.310028	2.60725	2	1.7	0
438	4	12	1	1	2	2	200	25.65	26.75	2.19075	3.28613	0.516684	1.35655	1	1	0
439	4	12	1	1	2	2	200	26.68	26.75	1.05117	1.57676	0.197765	2.5201	2	1.4	0
440	4	12	1	1	2	2	200	26.65	26.75	1.0739	1.61085	0.207054	3.11165	2	1.9	0
441	4	12	1	1	2	2	200	27.39	26.75	0.633631	0.950447	-0.022072	2.93865	2	1.7	0
442	4	12	1	1	1	1	200	26.42	26.75	1.26525	1.89788	0.278269	2.9013	2	1.4	0
443	4	13	1	1	3	0	200	>40	26.75				2.50475	2	1.3	0
433	4	12	2	10	2	1	200	31.71	26.75	0.0291229	0.0436843	-1.35967	2.50035	2	2.6	0
435	4	12	2	10	1	1	150	31.54	25.78	0.0164638	0.0329276	-1.48244	2.3782	3	3.5	0
436	4	12	2	10	2	2	200	32.74	25.78	0.006998	0.010497	-1.97893	2.66315	2	2.3	1
437	4	12	2	10	2	2	200	31.97	25.78	0.0121168	0.0181753	-1.74052	2.3524	3	3.4	0
439	4	12	2	10	2	2	200	30.65	25.78	0.0310528	0.0465792	-1.33181	2.44615	3	3.1	0
441	4	12	2	10	2	1	200	29.75	25.78	0.0589886	0.0884829	-1.05314	2.2367	3	3.4	0
442	4	12	2	10	1	1	200	31.66	25.78	0.0151138	0.0226707	-1.64453	2.4217	3	3	0
443	4	13	2	10	3	0	200	>40	25.78				1.6628	3	3.3	0
433	4	12	3	17	2	1	200	32.67	25.78	0.00735611	0.0110342	-1.95726	2.35685	3	4.2	0
435	4	12	3	17	1	1	150	32.23	25.78	0.0100667	0.0201333	-1.69608	1.95305	3	5.6	0
436	4	12	3	17	2	2	200	34.43	25.78	0.00209749	0.00314623	-2.50221	2.1633	2	2.5	1
437	4	12	3	17	2	1	100	31.35	25.78	0.0188521	0.0565563	-1.24752	1.8436	3	5.2	0
439	4	12	3	17	2	1	200	28.52	25.78	0.141779	0.212669	-0.672295	1.8898	3	5.1	0
441	4	12	3	17	2	1	150	30.79	25.78	0.028103	0.056206	-1.25022	1.90475	3	5.5	0
442	4	12	3	17	1	1	100	32.29	25.78	0.00964512	0.0289354	-1.53857	2.32595	3	5	0
443	4	13	3	17	3	0	150	>40	25.78				1.14705	3	5.3	0
433	4	12	4	23	2	1	200	32.67	25.78	0.00735611	0.0110342	-1.95726	2.0371	3	6.3	0
435	4	12	4	23	1	1	200	32.38	25.78	0.00904567	0.0135685	-1.86747	1.88885	3		0
436	4	12	4	23	2	2	200	32.74	25.78	0.006998	0.010497	-1.97893	1.7993	2	3.9	1
437	4	12	4	23	2	1	200	35.37	25.78	0.00107312	0.00160967	-2.79326	1.8483	3	7.6	0
439	4	12	4	23	2	1	200	30.92	25.78	0.0256154	0.0384231	-1.41541	1.68785	3	7.6	0
441	4	12	4	23	2	1	200	32.58	25.78	0.00784359	0.0117654	-1.92939	1.4794	3	7.9	0
442	4	12	4	23	1	1	150	30.71	25.78	0.0297525	0.059505	-1.22545	1.84105	3	7.5	0
443	4	13	4	23	3	0	150	>40	25.78				0.78385	3	7.5	0
435	4	12	5	63	1	1	200	36.39	25.82	0.000533592	0.000800388	-3.0967	2.0096	3		0
439	4	12	5	63	2	0	200	30.83	25.82	0.028103	0.0421545	-1.37516	0.1562	3		0
441	4	12	5	63	2	1	200	31.63	25.82	0.0158872	0.0238309	-1.62286	0.1995	3		0
442	4	12	5	63	1	1	200	32.57	25.82	0.00812824	0.0121924	-1.91391	0.2646	3		0
443	4	13	5	63	3	0	200	>40	25.82				0.2129	3		0
435	4	12	6	114	1	1	200	38.42	25.82	0.000125505	0.000188257	-3.72525	2.67655	3		0
439	4	12	6	114	2	1	200	>40	25.82				1.92975	3		0
441	4	12	6	113	2	0	200	39.28	25.82	6.79795e-05	0.000101969	-3.99153	2.67385	3	70	0
442	4	12	6	114	1	0	200	>40	25.82				2.7126	3		0
443	4	13	6	114	3	0	200	38.77	25.82	9.77888e-05	0.000146683	-3.83362	3.0891	3		0
444	5	14	1	3	4	0	150	>40	25.82				1.45115	2	2	0
445	5	14	1	3	4	0	200	>40	25.82				0.75795	2	1.7	0
446	5	14	1	3	4	0	200	>40	25.82				1.26385	2	1.7	0
447	5	14	1	3	4	0	200	>40	25.82				1.53355	2	2	0
448	5	14	1	3	4	0	200	>40	25.82				1.357	2	2.1	0
449	5	14	1	3	4	0	150	>40	25.82				0.7645	2	2	0
450	5	14	1	3	4	0	200	>40	25.82				0.97575	2	1.5	0
451	5	15	1	5	4	0	200	>40	25.82				1.75145	2	1.8	0
452	5	15	1	5	4	0	200	>40	25.82				2.5311	2	2.1	0
453	5	15	1	5	4	0	200	>40	25.82				2.6734	3	2.8	0
454	5	15	1	5	4	0	200	>40	25.82				2.4351	3	2.5	0
455	5	15	1	5	4	0	200	>40	25.82				1.6903	3	2.7	0
456	5	15	1	5	4	0	200	>40	25.82				2.3052	3	3	0
457	5	15	1	5	4	0	200	>40	25.82				2.0836	3	2.5	0
458	5	16	1	5	4	0	200	>40	25.82				1.85505	3	2.5	0
459	5	16	1	5	4	0	200	>40	25.82				2.318	3	2	0
460	5	16	1	5	4	0	200	>40	25.82				1.9151	3	2.2	0
461	5	16	1	5	4	0	200	>40	25.82				2.23445	3	2.2	0
462	5	16	1	5	4	0	200	>40	25.82				2.06435	3	2.4	0
463	5	16	1	5	4	0	200	>40	25.82				2.3808	3	2.6	0
464	5	16	1	5	4	0	200	>40	25.82				2.1367	3	2	0
444	5	14	2	10	4	0							0.80355	3		0
445	5	14	2	10	4	0							0.53515	3		0
446	5	14	2	10	4	0							0.56615	3	2.8	0
447	5	14	2	10	4	0							0.84515	3		0
448	5	14	2	10	4	0							0.6958	3	4.5	0
449	5	14	2	10	4	0							0.39825	3	4	0
450	5	14	2	10	4	0							0.69285	3	3	0
451	5	15	2	12	4	0							1.3422	3	3.4	0
453	5	15	2	12	4	0							2.17295	3	4.8	0
454	5	15	2	12	4	0							1.52315	3	4.3	0
455	5	15	2	12	4	0							1.7021	3	4.5	0
456	5	15	2	12	4	0							2.3227	3	4.9	0
457	5	15	2	12	4	0							1.57305	3	4.1	0
458	5	16	2	12	4	0							0.9467	3	4.3	0
459	5	16	2	12	4	0							1.9143	3	4.1	0
460	5	16	2	12	4	0							1.64965	3		0
461	5	16	2	12	4	0							1.84945	3		0
462	5	16	2	12	4	0							1.8937	3	4.2	0
463	5	16	2	12	4	0							1.5633	3	4.9	0
464	5	16	2	12	4	0							1.4011	3		0
444	5	14	4	20	4	0							0.3542	3	8.1	0
445	5	14	4	20	4	0							0.2188	3		0
446	5	14	4	20	4	0							0.42095	3		0
447	5	14	4	20	4	0							0.48095	3	7.9	0
448	5	14	4	20	4	0							0.3392	3	8.8	0
449	5	14	4	20	4	0							0.18425	3		0
450	5	14	4	20	4	0							0.29605	3	5.4	0
451	5	15	4	22	4	0							0.90155	3	5.6	1
453	5	15	4	22	4	0							1.48835	3	7.8	0
454	5	15	4	22	4	0							1.3713	3	6.8	0
455	5	15	4	22	4	0							1.0388	3	7	0
456	5	15	4	22	4	0							1.62205	3	7.9	0
457	5	15	4	22	4	0							0.9177	3	6.6	0
458	5	16	4	22	4	0							0.62745	3	7.7	0
459	5	16	4	22	4	0							1.34555	3	5	0
460	5	16	4	22	4	0							1.158	3	7	0
461	5	16	4	22	4	0							1.3679	3	7.4	0
462	5	16	4	22	4	0							1.1081	3	8	0
463	5	16	4	22	4	0							1.4808	3	8.8	0
464	5	16	4	22	4	0							1.15355	3	5.4	0
444	5	14	5	53	4	0							0.2912	3		0
445	5	14	5	53	4	0							0.1123	3		0
446	5	14	5	53	4	0							0.11605	3		0
447	5	14	5	53	4	0							0.11405	3		0
448	5	14	5	53	4	0							0.13005	3		0
449	5	14	5	53	4	0							0.089	3		0
450	5	14	5	53	4	0							0.094	3		0
458	5	16	5	55	4	0							0.0959	3		0
459	5	16	5	55	4	0							0.24375	3		0
460	5	16	5	55	4	0							0.2612	3		0
461	5	16	5	55	4	0							0.23395	3		0
462	5	16	5	55	4	0							0.2923	3		0
463	5	16	5	55	4	0							0.34435	3		0
464	5	16	5	55	4	0							0.1467	3		0
444	5	14	6	115	4	0							0.11885	3	56.4	0
445	5	14	6	124	4	0							0.11685	3		0
446	5	14	6	115	4	0							0.0763	3	66.2	0
447	5	14	6	124	4	0							0.16195	3		0
450	5	14	6	124	4	0							0.133	3		0
451	5	15	6	124	4	0							0.1352	3		0
459	5	16	6	117	4	0							0.15815	3		0
460	5	16	6	117	4	0							0.1811	3	69.6	0
461	5	16	6	117	4	0							0.14935	3	65.1	0
462	5	16	6	126	4	0							0.1707	3	66.3	0
463	5	16	6	126	4	0							0.2951	3		0
464	5	16	6	126	4	0							0.169	3		0
29134	1		5		5		200	>40					1.83085
29857	1		5		5		200	>40					2.37635
29750	1		5		5		200	>40					2.9808
54589	2		5		5		200	>40					2.5188
2563	4		5		5		200	>40					2.5137
2794	4		5		5		200	>40					2.2744
939	5		5		5		200	>40					1.50215
950	5		5		5		200	>40					1.86965
855	5		0		5		300	>40					1.3857
925	5		0		5		300	>40					0.9478
832	5		0		5		300	>40					1.5662
924	5		0		5		300	>40					2.0769
961	5		0		5		300	>40					1.3558
928	5		0		5		300	>40
729	5		0		5		300	>40
